# Supplementary material for: Canine and human infection with Borrelia burgdorferi in the New York City metropolitan area
Source: Parasit Vectors. 2018 Mar 20;11:187. doi: 10.1186/s13071-018-2774-z (PMC5859393; doi:10.1186/s13071-018-2774-z)
Supplement: Supplementary file 1 — Table S1. Full names and state and county abbreviations for all counties in the New York City Metropolitan Statistical Area considered in this study. (XLSX 11 kb) [file 13071_2018_2774_MOESM1_ESM.xlsx]

## Sheet: Sheet1
County name	Two letter county abbreviation	US State name	Two letter US state abbreviation
Bergen	BE	New Jersey	NJ
Bronx	BX	New York	NY
Dutchess	DU	New York	NY
Essex	ES	New Jersey	NJ
Fairfield	FA	Connecticut	CT
Hudson	HD	New Jersey	NJ
Hunterdon	HU	New Jersey	NJ
Kings	KI	New York	NY
Litchfield	LI	Connecticut	CT
Mercer	ME	New Jersey	NJ
Middlesex	MI	New Jersey	NJ
Monmouth	MN	New Jersey	NJ
Morris	MR	New Jersey	NJ
Nassau	NA	New York	NY
New Haven	NH	Connecticut	CT
New York	NY	New York	NY
Ocean	OC	New Jersey	NJ
Orange	OR	New York	NY
Passaic	PA	New Jersey	NJ
Pike	PI	Pennsylvania	PA
Putnam	PU	New York	NY
Queens	QU	New York	NY
Richmond	RI	New York	NY
Rockland	RO	New York	NY
Somerset	SO	New Jersey	NJ
Suffolk	SU	New York	NY
Sussex	SS	New Jersey	NJ
Ulster	UL	New York	NY
Union	UN	New Jersey	NJ
Westchester	WE	New York	NY
